# Supplementary material for: A Genomic Approach to Resolving Relapse versus Reinfection among Four Cases of Buruli Ulcer
Source: PLoS Negl Trop Dis. 2015 Nov 30;9(11):e0004158. doi: 10.1371/journal.pntd.0004158 (PMC4664471; doi:10.1371/journal.pntd.0004158)
Supplement: S1 Table — (XLSX) [file pntd.0004158.s003.xlsx]

## Sheet: Sheet1
Isolate ID	Year of sampling	No. read pairs kept after clipping	Average read lengths after clipping	Average read depth after mapping
ITM000562	2000	14474506	97362	497591
ITM000563	2000	20327762	97432	698370
ITM000945	2000	8187716	81598	231011
ITM001249	2000	17791415	97166	610424
ITM001506	2000	8325820	81297	233224
ITM010548	2001	23520911	97281	807409
ITM010623	2001	21078760	97202	724718
ITM021902	2002	1771489	248777	166585
ITM041698	2004	2869075	249580	267629
ITM041716	2004	2738124	249506	255814
ITM051516	2004	3120934	249282	289938
ITM061325	2005	1128274	139835	57371
ITM061326	2005	985946	140014	50347
ITM061327	2006	1279198	194890	89195
ITM061330	2006	789273	139630	40092
ITM061510	2006	926831	139190	47034
ITM061514	2006	1179000	140062	60200
ITM061916	2005	1074657	139887	54768
ITM061917	2006	887777	139717	45390
ITM061918	2005	1095043	140064	55883
ITM061919	2006	1169169	140523	59794
ITM063517	2006	2053199	213459	150943
ITM064025	2005	1015150	139858	51739
ITM064026	2006	1092891	139941	55787
ITM064028	2006	956845	139579	48717
ITM070131	2006	1969195	140034	90675
ITM070365	2006	2212676	127933	97416
ITM070381	2006	1377304	154016	70652
ITM070627	2006	966222	139454	49181
ITM071082	2002	3939666	35201	49927
ITM071492	2006	957063	139489	48670
ITM071495	2007	1814861	223107	138143
ITM071917	2007	1506887	140364	76762
ITM072811	2006	1025439	139657	52306
ITM072814	2007	796432	139514	40467
ITM073151	2007	1447712	148924	74046
ITM073523	2007	1004122	194968	71826
ITM073524	2007	1337737	206719	97093
ITM073677	2007	1025837	205452	74121
ITM080066	2007	1786852	138531	86628
ITM081676	2007	1300990	140174	66186
ITM081681	2007	1174656	140728	60078
ITM081919	2007	1276855	125803	53452
ITM082549	2008	889326	163925	46640
ITM082695	2007	3967667	216563	286967
ITM083576	2008	1817487	238021	142098
ITM083582	2008	1548245	140634	79156
ITM083586	2008	789522	140006	40195
ITM083587	2008	858017	139678	43624
ITM083589	2008	937412	140048	47796
ITM083860	2008	899255	139742	45866
ITM083866	2008	1477924	140411	75232
ITM090052	2008	1007437	139916	51097
ITM090146	2008	1005168	140145	51224
ITM090149	2008	934265	230258	78916
ITM980535	1998	9177991	81024	256799
ITM991845	1999	5622866	81176	156556
ITM992421	1999	15885729	97293	545524
