# Supplementary material for: A Genomic Approach to Resolving Relapse versus Reinfection among Four Cases of Buruli Ulcer
Source: PLoS Negl Trop Dis. 2015 Nov 30;9(11):e0004158. doi: 10.1371/journal.pntd.0004158 (PMC4664471; doi:10.1371/journal.pntd.0004158)
Supplement: S2 Table — (XLSX) [file pntd.0004158.s004.xlsx]

## Sheet: Sheet1
Position in Agy99 reference genome	Change type	Nucleotides			Number of calls of nucleotides at position			Functional implications
		1st episode	2nd episode		1st episode	2nd episode
PATIENT A		ITM992421	ITM000562	ITM000563	ITM992421	ITM000562	ITM000563	ITM000562	ITM000563
3244841	substitution	A	G	A	Ax446	Gx330 Ax56	Ax560	CDS S=>G MUL_2918 base 142 codon 48 C-term phosphotransferase - pseudogene
5456873	substitution	G	G	A	Gx605 -x1	Gx554 Cx1	Ax817		CDS Q=>* MUL_4925 base 517 codon 173 ATP-binding protein ABC transporter
PATIENT D		ITM041698	ITM051516		ITM041698	ITM051516		ITM041698	ITM051516
234032	substitution	T	C		Tx255 Gx7 Cx7 Ax1	Cx306 Gx3 Ax3
276831	substitution	G	A		Gx290 Tx5 Cx1 Ax1	Ax276 Cx8 Tx4 Gx1		CDS Y=>C MUL_0266 base 224 codon 75 phosphoserine aminotransferase SerC
336152	substitution	A	C		Ax235 Cx8 Gx7 Tx1	Cx314 Ax5 Tx2 Gx2 -x1		CDS G=>V MUL_0328 base 554 codon 185 formyl-CoA transferase
725356	substitution	G	C		Gx275 Cx5 Tx4	Cx284 Gx6 Ax4 Tx1
804964	substitution	T	C		Tx327 Gx5 Cx3	Cx335 Gx5 Tx3 Ax3			CDS S=>P MUL_0759 base 157 codon 53 transcriptional regulator
994951	substitution	A	G		Ax266 Cx3 Tx2 Gx2	Gx310 Tx5 Ax3 Cx1
1614414	substitution	C	T		Cx279 Gx16 Ax4 Tx2	Tx277 Gx16 Cx2 Ax1			CDS S=>L MUL_1490 base 878 codon 293 hypothetical protein
1855336	substitution	C	T		Cx236 Gx5 Tx2 Ax1	Tx307 Gx10 Cx4 Ax2		CDS L=>P MUL_1685 base 428 codon 143 DNA repair protein
1995585	substitution	C	T		Cx309 Ax4 Gx3	Tx323 Gx13 Cx5 Ax3			CDS synonymous MUL_1806 base 1245 codon 415 aminoglycosides/tetracycline-transport integral membrane protein
2670972	substitution	C	T		Cx190	Tx232 Gx1		CDS synonymous MUL_2385 base 198 codon 66 non-ribosomal peptide synthetase fragment
2972884	substitution	C	T		Cx233 Gx6 Ax3 Tx2	Tx247 Gx18 Cx16 Ax1			CDS A=>T MUL_2658 base 271 codon 91 arylsulfatase AtsB (aryl-sulfate sulphohydrolase)
2998542	deletion	C	-		Cx118 Ax3				CDS frame-shift MUL_2679 base 1252 codon 418 of codons 418..460 conserved hypothetical 13E12 repeat family protein
3289434	substitution	A	G		Ax302 Cx3 Gx2	Gx282 Tx3 Ax2 Cx1			CDS Q=>R MUL_2966 base 377 codon 126 conserved hypothetical protein
3527485	substitution	C	G		Cx300 Gx6	Gx303 Cx2 Tx1		CDS L=>F MUL_3170 base 258 codon 86 conserved hypothetical protein
4113096	substitution	T	C		Tx306 Gx5 Cx2 Ax1	Cx321 Gx2 Ax2 Tx1			CDS Q=>R MUL_3695 base 359 codon 120 hypothetical protein
4218199	substitution	G	A		Gx265 Tx6 Ax3 Cx1	Ax261 Cx5 Tx1 Gx1		CDS L=>S MUL_3779 base 1583 codon 528 acetyl-/propionyl-coenzyme a carboxylase alpha chain AccA1
4236438	substitution	A	C		Ax295 Cx11 Gx10 Tx2	Cx318 Gx4 Ax3		CDS P=>H MUL_3796 base 335 codon 112 Mce protein
4887374	substitution	G	A		Gx296 Ax2 Tx1 Cx1	Ax328 Cx4 Tx2 Gx2
4988574	substitution	A	G		Ax280 Gx23 Cx10 Tx1	Gx332 Cx9 Ax4		CDS synonymous MUL_4496 base 331 codon 111 N-term drug-transport integral membrane protein
5220012	substitution	C	G		Cx306 Gx11 Ax1 Tx1	Gx273 Tx3 Cx1		CDS P=>R MUL_4712 base 686 codon 229 bifunctional phosphoribosylaminoimidazolecarboxamide formyltransferase/IMP cyclohydrolase
5357225	substitution	G	A		Gx294 Cx3 Tx2	Ax299 Cx6 Gx2 Tx1			CDS P=>L MUL_4835 base 674 codon 225 conserved hypothetical protein
5498856	substitution	A	G		Ax323 Cx6 Gx6 Tx3	Gx309 Tx2 Cx1			CDS Y=>C MUL_4966 base 311 codon 104 C-term conserved hypothetical protein
